# Supplementary material for: A Novel Deep Learning Method to Predict Lung Cancer Long-Term Survival With Biological Knowledge Incorporated Gene Expression Images and Clinical Data
Source: Front Genet. 2022 Mar 14;13:800853. doi: 10.3389/fgene.2022.800853 (PMC8964372; doi:10.3389/fgene.2022.800853)
Supplement: Supplementary file 7 [file Table1.XLSX]

## Sheet: TCGA
Model Name	Hyperparameters Searching Space	Hyperparameters Searching Result
DL-1-Input-BRITE	filters1 (Choice) {'default': 32, 'conditions': [], 'values': [32, 40, 48, 56, 64], 'ordered': True} filters2 (Choice) {'default': 80, 'conditions': [], 'values': [80, 96, 112, 128], 'ordered': True} units_f (Choice) {'default': 128, 'conditions': [], 'values': [128, 144, 192, 256], 'ordered': True} drf (Choice) {'default': 0.1, 'conditions': [], 'values': [0.1, 0.2, 0.3], 'ordered': True} filter…	filters1: 64 filters2: 128 units_f: 128 drf: 0.1 units2: 256 dr2: 0.3 units3: 128 dr3: 0.3
DL-1-Input-Pathway	filters1 (Choice) {'default': 32, 'conditions': [], 'values': [32, 40, 48, 56, 64], 'ordered': True} filters2 (Choice) {'default': 80, 'conditions': [], 'values': [80, 96, 112, 128], 'ordered': True} units_f (Choice) {'default': 128, 'conditions': [], 'values': [128, 144, 192, 256], 'ordered': True} drf (Choice) {'default': 0.1, 'conditions': [], 'values': [0.1, 0.2, 0.3], 'ordered': True} filter…	filters3: 64 filters4: 128 units_p: 256 drp: 0.3 units2: 256 dr2: 0.5 units3: 128 dr3: 0.5
DL-2-Inputs	filters1 (Choice) {'default': 32, 'conditions': [], 'values': [32, 40, 48, 56, 64], 'ordered': True} filters2 (Choice) {'default': 80, 'conditions': [], 'values': [80, 96, 112, 128], 'ordered': True} units_f (Choice) {'default': 128, 'conditions': [], 'values': [128, 144, 192, 256], 'ordered': True} drf (Choice) {'default': 0.1, 'conditions': [], 'values': [0.1, 0.2, 0.3], 'ordered': True} filter…	filters1: 32 filters2: 128 units_f: 256 drf: 0.2 filters3: 64 filters4: 80 units_p: 256 drp: 0.3 units2: 64 dr2: 0.3 units3: 128 dr3: 0.5
DL-3-Inputs-Age	filters1 (Choice) {'default': 32, 'conditions': [], 'values': [32, 40, 48, 56, 64], 'ordered': True} filters2 (Choice) {'default': 80, 'conditions': [], 'values': [80, 96, 112, 128], 'ordered': True} units_f (Choice) {'default': 128, 'conditions': [], 'values': [128, 144, 192, 256], 'ordered': True} drf (Choice) {'default': 0.1, 'conditions': [], 'values': [0.1, 0.2, 0.3], 'ordered': True} filter…	filters1: 64 filters2: 80 units_f: 128 drf: 0.3 filters3: 32 filters4: 112 units_p: 128 drp: 0.1 units2: 256 dr2: 0.5 units3: 128 dr3: 0.5
DL-3-Inputs-Stage	filters1 (Choice) {'default': 32, 'conditions': [], 'values': [32, 40, 48, 56, 64], 'ordered': True} filters2 (Choice) {'default': 80, 'conditions': [], 'values': [80, 96, 112, 128], 'ordered': True} units_f (Choice) {'default': 128, 'conditions': [], 'values': [128, 144, 192, 256], 'ordered': True} drf (Choice) {'default': 0.1, 'conditions': [], 'values': [0.1, 0.2, 0.3], 'ordered': True} filter…	filters1: 64 filters2: 128 units_f: 256 drf: 0.3 filters3: 32 filters4: 80 units_p: 128 drp: 0.3 units2: 256 dr2: 0.3 units3: 64 dr3: 0.3
DL-4-Inputs	filters1 (Choice) {'default': 32, 'conditions': [], 'values': [32, 40, 48, 56, 64], 'ordered': True} filters2 (Choice) {'default': 80, 'conditions': [], 'values': [80, 96, 112, 128], 'ordered': True} units_f (Choice) {'default': 128, 'conditions': [], 'values': [128, 144, 192, 256], 'ordered': True} drf (Choice) {'default': 0.1, 'conditions': [], 'values': [0.1, 0.2, 0.3], 'ordered': True} filter…	filters1: 64 filters2: 80 units_f: 256 drf: 0.3 filters3: 64 filters4: 128 units_p: 128 drp: 0.1 units2: 256 dr2: 0.5 units3: 128 dr3: 0.5
KNN	{ 'leaf_size':[10,20,30,40,50,60,70,80,90,100], 'n_neighbors':[1,2,3,4,5,6,7,8,9,10], 'p':[1,2], }	{'leaf_size': 10, 'n_neighbors': 7, 'p': 2}
SVM	{'C': [1, 10, 100, 1000], 'gamma': [0.1,0.001, 0.0001,0.00001], 'kernel': ['rbf','linear']}	{'C': 10, 'gamma': 0.0001, 'kernel': 'rbf'}
Random Forest	{ 'n_estimators':[200, 250, 300, 350, 400], 'max_features':['auto', 'sqrt'], 'max_depth': [5, 10, 15, 20], 'min_samples_split': [2, 5, 10], 'min_samples_leaf':[1, 2, 4], }	{'n_estimators': 400, 'min_samples_split': 2, 'min_samples_leaf': 1, 'max_features': 'sqrt', 'max_depth': 10}
Logistic Regression	{'penalty': ('l1', 'l2'),'C': (0.01, 0.1, 1, 10)}	{'C': 1, 'penalty': 'l2'}
MLP	{'activation': ['tanh', 'relu'], 'alpha': [0.0001, 0.05], 'hidden_layer_sizes': [(8, 32, 8), (16, 64, 16), (32, 144, 32), (64, 256, 64), (8, 32, 32, 8), (16, 64, 64, 16), (32, 144, 144, 32), (64, 256, 256, 64)], 'learning_rate': ['constant', 'adaptive'], 'solver': ['sgd', 'adam']}	{'activation': 'tanh', 'alpha': 0.05, 'hidden_layer_sizes': (64, 256, 64), 'learning_rate': 'constant', 'solver': 'adam'}

## Sheet: GEO
Model Name	Hyperparameters Searching Space	Hyperparameters Searching Result
DL-1-Input-BRITE	filters1 (Choice) {'default': 32, 'conditions': [], 'values': [32, 40, 48, 56, 64], 'ordered': True} filters2 (Choice) {'default': 80, 'conditions': [], 'values': [80, 96, 112, 128], 'ordered': True} units_f (Choice) {'default': 128, 'conditions': [], 'values': [128, 144, 192, 256], 'ordered': True} drf (Choice) {'default': 0.1, 'conditions': [], 'values': [0.1, 0.2, 0.3], 'ordered': True} filter…	filters1: 48 filters2: 96 units_f: 144 drf: 0.3 units2: 64 dr2: 0.4 units3: 32 dr3: 0.3
DL-1-Input-Pathway	filters1 (Choice) {'default': 32, 'conditions': [], 'values': [32, 40, 48, 56, 64], 'ordered': True} filters2 (Choice) {'default': 80, 'conditions': [], 'values': [80, 96, 112, 128], 'ordered': True} units_f (Choice) {'default': 128, 'conditions': [], 'values': [128, 144, 192, 256], 'ordered': True} drf (Choice) {'default': 0.1, 'conditions': [], 'values': [0.1, 0.2, 0.3], 'ordered': True} filter…	filters3: 32 filters4: 128 units_p: 128 drp: 0.3 units2: 64 dr2: 0.3 units3: 32 dr3: 0.4
DL-2-Inputs	filters1 (Choice) {'default': 32, 'conditions': [], 'values': [32, 40, 48, 56, 64], 'ordered': True} filters2 (Choice) {'default': 80, 'conditions': [], 'values': [80, 96, 112, 128], 'ordered': True} units_f (Choice) {'default': 128, 'conditions': [], 'values': [128, 144, 192, 256], 'ordered': True} drf (Choice) {'default': 0.1, 'conditions': [], 'values': [0.1, 0.2, 0.3], 'ordered': True} filter…	filters1: 48 filters2: 80 units_f: 128 drf: 0.2 filters3: 48 filters4: 128 units_p: 128 drp: 0.3 units2: 64 dr2: 0.5 units3: 32 dr3: 0.3
DL-3-Inputs-Age	filters1 (Choice) {'default': 32, 'conditions': [], 'values': [32, 40, 48, 56, 64], 'ordered': True} filters2 (Choice) {'default': 80, 'conditions': [], 'values': [80, 96, 112, 128], 'ordered': True} units_f (Choice) {'default': 128, 'conditions': [], 'values': [128, 144, 192, 256], 'ordered': True} drf (Choice) {'default': 0.1, 'conditions': [], 'values': [0.1, 0.2, 0.3], 'ordered': True} filter…	filters1: 32 filters2: 128 units_f: 128 drf: 0.3 filters3: 64 filters4: 128 units_p: 256 drp: 0.1 units2: 64 dr2: 0.5 units3: 128 dr3: 0.5
DL-3-Inputs-Stage	filters1 (Choice) {'default': 32, 'conditions': [], 'values': [32, 40, 48, 56, 64], 'ordered': True} filters2 (Choice) {'default': 80, 'conditions': [], 'values': [80, 96, 112, 128], 'ordered': True} units_f (Choice) {'default': 128, 'conditions': [], 'values': [128, 144, 192, 256], 'ordered': True} drf (Choice) {'default': 0.1, 'conditions': [], 'values': [0.1, 0.2, 0.3], 'ordered': True} filter…	filters1: 64 filters2: 128 units_f: 128 drf: 0.3 filters3: 64 filters4: 80 units_p: 256 drp: 0.1 units2: 64 dr2: 0.3 units3: 128 dr3: 0.5
DL-4-Inputs	filters1 (Choice) {'default': 32, 'conditions': [], 'values': [32, 40, 48, 56, 64], 'ordered': True} filters2 (Choice) {'default': 80, 'conditions': [], 'values': [80, 96, 112, 128], 'ordered': True} units_f (Choice) {'default': 128, 'conditions': [], 'values': [128, 144, 192, 256], 'ordered': True} drf (Choice) {'default': 0.1, 'conditions': [], 'values': [0.1, 0.2, 0.3], 'ordered': True} filter…	filters1: 64 filters2: 128 units_f: 128 drf: 0.3 filters3: 64 filters4: 80 units_p: 256 drp: 0.1 units2: 256 dr2: 0.5 units3: 128 dr3: 0.3
KNN	{ 'leaf_size':[10,20,30,40,50,60,70,80,90,100], 'n_neighbors':[1,2,3,4,5,6,7,8,9,10], 'p':[1,2], }	{'leaf_size': 10, 'n_neighbors': 8, 'p': 2}
SVM	{'C': [1, 10, 100, 1000], 'gamma': [0.1,0.001, 0.0001,0.00001], 'kernel': ['rbf','linear']}	{'C': 10, 'gamma': 0.1, 'kernel': 'rbf'}
Random Forest	{ 'n_estimators':[200, 250, 300, 350, 400], 'max_features':['auto', 'sqrt'], 'max_depth': [5, 10, 15, 20], 'min_samples_split': [2, 5, 10], 'min_samples_leaf':[1, 2, 4], }	{'n_estimators': 250, 'min_samples_split': 10, 'min_samples_leaf': 1, 'max_features': 'auto', 'max_depth': 20}
Logistic Regression	{'penalty': ('l1', 'l2'),'C': (0.01, 0.1, 1, 10)}	{'C': 10, 'penalty': 'l2'}
MLP	{'activation': ['tanh', 'relu'], 'alpha': [0.0001, 0.05], 'hidden_layer_sizes': [(8, 32, 8), (16, 64, 16), (32, 144, 32), (64, 256, 64), (8, 32, 32, 8), (16, 64, 64, 16), (32, 144, 144, 32), (64, 256, 256, 64)], 'learning_rate': ['constant', 'adaptive'], 'solver': ['sgd', 'adam']}	{'activation': 'tanh', 'alpha': 0.0001, 'hidden_layer_sizes': (32, 144, 32), 'learning_rate': 'adaptive', 'solver': 'sgd'}
